# Supplementary material for: Harnessing Pharmacokinetic Modeling to Develop a Long-Acting Subcutaneous HIV Treatment Platform for Young Children
Source: Pharmaceutics. 2026 Apr 24;18(5):522. doi: 10.3390/pharmaceutics18050522 (PMC13210555; doi:10.3390/pharmaceutics18050522)
Supplement: Supplementary file 1 [file pharmaceutics-18-00522-s001.zip]

Archive with 1 entries (1 files):
- pharmaceutics-4189523-supplementary.pdf
